# Supplementary material for: Characterizing programmed cell death features in osteoarthritis through integrative multiomics and machine learning analysis
Source: PeerJ. 2025 Oct 10;13:e20104. doi: 10.7717/peerj.20104 (PMC12517281; doi:10.7717/peerj.20104)
Supplement: Supplemental Information 2 [file peerj-13-20104-s002.csv]

PCD gene list
Gene	PCD
AATF	Apoptosis
ABL1	Apoptosis
ACAA2	Apoptosis
ACVR1	Apoptosis
ACVR1B	Apoptosis
ADORA1	Apoptosis
AEN	Apoptosis
AGT	Apoptosis
AIFM1	Apoptosis
AKT1	Apoptosis
ANXA6	Apoptosis
APAF1	Apoptosis
APPL1	Apoptosis
AR	Apoptosis
ARHGEF2	Apoptosis
ARL6IP5	Apoptosis
ARMC10	Apoptosis
ARRB2	Apoptosis
ATF3	Apoptosis
ATF4	Apoptosis
ATM	Apoptosis
ATP2A1	Apoptosis
ATP2A3	Apoptosis
BAD	Apoptosis
BAG3	Apoptosis
BAG5	Apoptosis
BAG6	Apoptosis
BAK1	Apoptosis
BAX	Apoptosis
BBC3	Apoptosis
BCAP31	Apoptosis
BCL10	Apoptosis
BCL2	Apoptosis
BCL2L1	Apoptosis
BCL2L11	Apoptosis
BCL2L12	Apoptosis
BCL2L14	Apoptosis
BCL2L2	Apoptosis
BCL3	Apoptosis
BCLAF1	Apoptosis
BDKRB2	Apoptosis
BDNF	Apoptosis
BECN1	Apoptosis
BID	Apoptosis
BIRC6	Apoptosis
BLOC1S2	Apoptosis
BMF	Apoptosis
BMP4	Apoptosis
BMP5	Apoptosis
BMPR1B	Apoptosis
BNIP3	Apoptosis
BNIP3L	Apoptosis
BOK	Apoptosis
BRCA1	Apoptosis
BRCA2	Apoptosis
BRSK2	Apoptosis
BTK	Apoptosis
CAAP1	Apoptosis
CASP1	Apoptosis
CASP10	Apoptosis
CASP12	Apoptosis
CASP2	Apoptosis
CASP3	Apoptosis
CASP4	Apoptosis
CASP5	Apoptosis
CASP8	Apoptosis
CASP8AP2	Apoptosis
CASP9	Apoptosis
CAV1	Apoptosis
CCAR2	Apoptosis
CD14	Apoptosis
CD24	Apoptosis
CD27	Apoptosis
CD28	Apoptosis
CD38	Apoptosis
CD3E	Apoptosis
CD44	Apoptosis
CD5	Apoptosis
CD70	Apoptosis
CD74	Apoptosis
CDIP1	Apoptosis
CDKN1A	Apoptosis
CDKN2D	Apoptosis
CEBPB	Apoptosis
CFLAR	Apoptosis
CHAC1	Apoptosis
CHCHD10	Apoptosis
CHEK2	Apoptosis
CIB1	Apoptosis
CIDEB	Apoptosis
CLU	Apoptosis
COL2A1	Apoptosis
CRADD	Apoptosis
CREB3	Apoptosis
CREB3L1	Apoptosis
CRIP1	Apoptosis
CSNK2A1	Apoptosis
CSNK2A2	Apoptosis
CTH	Apoptosis
CTNNA1	Apoptosis
CTSC	Apoptosis
CTTN	Apoptosis
CUL1	Apoptosis
CUL2	Apoptosis
CUL3	Apoptosis
CUL4A	Apoptosis
CUL5	Apoptosis
CX3CL1	Apoptosis
CX3CR1	Apoptosis
CXCL12	Apoptosis
CYLD	Apoptosis
CYP1B1	Apoptosis
DAB2IP	Apoptosis
DAP	Apoptosis
DAP3	Apoptosis
DAPK1	Apoptosis
DAPK2	Apoptosis
DAPK3	Apoptosis
DAPL1	Apoptosis
DAXX	Apoptosis
DCC	Apoptosis
DDIT3	Apoptosis
DDIT4	Apoptosis
DDX3X	Apoptosis
DDX47	Apoptosis
DDX5	Apoptosis
DEDD	Apoptosis
DEDD2	Apoptosis
DEPTOR	Apoptosis
DIABLO	Apoptosis
DIDO1	Apoptosis
DNAJA1	Apoptosis
DNAJC10	Apoptosis
DNM1L	Apoptosis
DPF2	Apoptosis
DYRK2	Apoptosis
E2F1	Apoptosis
E2F2	Apoptosis
EDA2R	Apoptosis
EIF2AK3	Apoptosis
ELL3	Apoptosis
ENO1	Apoptosis
EP300	Apoptosis
EPHA2	Apoptosis
ERBB3	Apoptosis
ERCC6	Apoptosis
ERN1	Apoptosis
ERP29	Apoptosis
EYA1	Apoptosis
EYA2	Apoptosis
EYA3	Apoptosis
EYA4	Apoptosis
FADD	Apoptosis
FAF1	Apoptosis
FAIM	Apoptosis
FAIM2	Apoptosis
FAM162A	Apoptosis
FAS	Apoptosis
FASLG	Apoptosis
FASTK	Apoptosis
FBXW7	Apoptosis
FEM1B	Apoptosis
FGF10	Apoptosis
FGFR1	Apoptosis
FGFR3	Apoptosis
FHIT	Apoptosis
FIGNL1	Apoptosis
FIS1	Apoptosis
FNIP2	Apoptosis
FXN	Apoptosis
FYN	Apoptosis
FZD9	Apoptosis
G0S2	Apoptosis
GABARAP	Apoptosis
GATA4	Apoptosis
GCLM	Apoptosis
GGCT	Apoptosis
GHITM	Apoptosis
GNAI2	Apoptosis
GNAI3	Apoptosis
GPX1	Apoptosis
GRINA	Apoptosis
GSDME	Apoptosis
GSK3A	Apoptosis
GSK3B	Apoptosis
GSKIP	Apoptosis
GSTP1	Apoptosis
GZMB	Apoptosis
HDAC1	Apoptosis
HERPUD1	Apoptosis
HGF	Apoptosis
HIC1	Apoptosis
HIF1A	Apoptosis
HINT1	Apoptosis
HIP1	Apoptosis
HIP1R	Apoptosis
HIPK1	Apoptosis
HIPK2	Apoptosis
HMGB2	Apoptosis
HMOX1	Apoptosis
HNRNPK	Apoptosis
HRAS	Apoptosis
HSPA1A	Apoptosis
HSPA1B	Apoptosis
HSPB1	Apoptosis
HTRA2	Apoptosis
HTT	Apoptosis
HYAL2	Apoptosis
HYOU1	Apoptosis
ICAM1	Apoptosis
IFI16	Apoptosis
IFI27	Apoptosis
IFI27L1	Apoptosis
IFI27L2	Apoptosis
IFI6	Apoptosis
IFNB1	Apoptosis
IFNG	Apoptosis
IGF1	Apoptosis
IKBKE	Apoptosis
IL1A	Apoptosis
IL1B	Apoptosis
IL20RA	Apoptosis
IL33	Apoptosis
IL4	Apoptosis
IL6R	Apoptosis
IL7	Apoptosis
INCA1	Apoptosis
ING2	Apoptosis
ING5	Apoptosis
INHBA	Apoptosis
INHBB	Apoptosis
ITGA6	Apoptosis
ITGAM	Apoptosis
ITGAV	Apoptosis
ITM2C	Apoptosis
ITPR1	Apoptosis
ITPRIP	Apoptosis
IVNS1ABP	Apoptosis
JAK2	Apoptosis
JMY	Apoptosis
JUN	Apoptosis
KDM1A	Apoptosis
KITLG	Apoptosis
KRT18	Apoptosis
KRT8	Apoptosis
LCK	Apoptosis
LGALS12	Apoptosis
LGALS3	Apoptosis
LRRK2	Apoptosis
LTBR	Apoptosis
LY96	Apoptosis
MADD	Apoptosis
MAP2K5	Apoptosis
MAP3K5	Apoptosis
MAPK7	Apoptosis
MAPK8	Apoptosis
MAPK8IP1	Apoptosis
MAPK8IP2	Apoptosis
MAPK9	Apoptosis
MAZ	Apoptosis
MCL1	Apoptosis
MDM2	Apoptosis
MELK	Apoptosis
MFF	Apoptosis
MIF	Apoptosis
MIR21	Apoptosis
MKNK2	Apoptosis
MLH1	Apoptosis
MLLT11	Apoptosis
MMP9	Apoptosis
MNT	Apoptosis
MOAP1	Apoptosis
MPV17L	Apoptosis
MSH2	Apoptosis
MSH6	Apoptosis
MSX1	Apoptosis
MUC1	Apoptosis
MUL1	Apoptosis
MYBBP1A	Apoptosis
NACC2	Apoptosis
NANOS3	Apoptosis
NBN	Apoptosis
NCK1	Apoptosis
NCK2	Apoptosis
NDUFA13	Apoptosis
NDUFS3	Apoptosis
NFATC4	Apoptosis
NFE2L2	Apoptosis
NGF	Apoptosis
NGFR	Apoptosis
NKX3-1	Apoptosis
NLE1	Apoptosis
NME5	Apoptosis
NMT1	Apoptosis
NOC2L	Apoptosis
NOG	Apoptosis
NOL3	Apoptosis
NONO	Apoptosis
NOS3	Apoptosis
NOX1	Apoptosis
NR4A2	Apoptosis
NUPR1	Apoptosis
OPA1	Apoptosis
P2RX4	Apoptosis
P2RX7	Apoptosis
P4HB	Apoptosis
PAK2	Apoptosis
PARK7	Apoptosis
PARP1	Apoptosis
PARP2	Apoptosis
PAWR	Apoptosis
PCGF2	Apoptosis
PDCD10	Apoptosis
PDCD5	Apoptosis
PDCD6	Apoptosis
PDIA3	Apoptosis
PDK1	Apoptosis
PDK2	Apoptosis
PDPK1	Apoptosis
PEA15	Apoptosis
PELI3	Apoptosis
PERP	Apoptosis
PHIP	Apoptosis
PHLDA3	Apoptosis
PIAS4	Apoptosis
PIH1D1	Apoptosis
PIK3R1	Apoptosis
PINK1	Apoptosis
PLAGL2	Apoptosis
PLAUR	Apoptosis
PLEKHF1	Apoptosis
PLSCR3	Apoptosis
PMAIP1	Apoptosis
PML	Apoptosis
POLB	Apoptosis
PPARD	Apoptosis
PPIA	Apoptosis
PPIF	Apoptosis
PPM1F	Apoptosis
PPP1CA	Apoptosis
PPP1R13B	Apoptosis
PPP1R15A	Apoptosis
PPP2R1B	Apoptosis
PPP3CC	Apoptosis
PPP3R1	Apoptosis
PRDX2	Apoptosis
PRELID1	Apoptosis
PRKCA	Apoptosis
PRKCD	Apoptosis
PRKDC	Apoptosis
PRKN	Apoptosis
PRKRA	Apoptosis
PRODH	Apoptosis
PSEN1	Apoptosis
PSMD10	Apoptosis
PSME3	Apoptosis
PTEN	Apoptosis
PTGIS	Apoptosis
PTPMT1	Apoptosis
PTPN1	Apoptosis
PTPN2	Apoptosis
PTPRC	Apoptosis
PTTG1IP	Apoptosis
PYCARD	Apoptosis
RAF1	Apoptosis
RB1	Apoptosis
RB1CC1	Apoptosis
RBCK1	Apoptosis
RELA	Apoptosis
RET	Apoptosis
RFFL	Apoptosis
RHOT1	Apoptosis
RHOT2	Apoptosis
RIPK1	Apoptosis
RIPK3	Apoptosis
RNF34	Apoptosis
RNF41	Apoptosis
RPL11	Apoptosis
RPL26	Apoptosis
RPS27L	Apoptosis
RPS3	Apoptosis
RPS6KB1	Apoptosis
RPS7	Apoptosis
RRP8	Apoptosis
RTKN2	Apoptosis
S100A8	Apoptosis
S100A9	Apoptosis
SCG2	Apoptosis
SCN2A	Apoptosis
SENP1	Apoptosis
SERINC3	Apoptosis
SERPINE1	Apoptosis
SFN	Apoptosis
SFPQ	Apoptosis
SFRP1	Apoptosis
SFRP2	Apoptosis
SGMS1	Apoptosis
SGPL1	Apoptosis
SGPP1	Apoptosis
SH3RF1	Apoptosis
SHISA5	Apoptosis
SIAH1	Apoptosis
SIAH2	Apoptosis
SIRT1	Apoptosis
SIVA1	Apoptosis
SKIL	Apoptosis
SLC25A5	Apoptosis
SLC35F6	Apoptosis
SLC9A3R1	Apoptosis
SMAD3	Apoptosis
SNAI1	Apoptosis
SNAI2	Apoptosis
SNW1	Apoptosis
SOD1	Apoptosis
SOD2	Apoptosis
SORT1	Apoptosis
SP100	Apoptosis
SRC	Apoptosis
SRPX	Apoptosis
SSTR3	Apoptosis
ST20	Apoptosis
STK11	Apoptosis
STK24	Apoptosis
STK25	Apoptosis
STK3	Apoptosis
STK4	Apoptosis
STRADB	Apoptosis
STX4	Apoptosis
STYXL1	Apoptosis
SYVN1	Apoptosis
TAF9	Apoptosis
TAF9B	Apoptosis
TCF7L2	Apoptosis
TFDP1	Apoptosis
TFDP2	Apoptosis
TFPT	Apoptosis
TGFB1	Apoptosis
TGFB2	Apoptosis
TGFBR1	Apoptosis
THBS1	Apoptosis
TICAM1	Apoptosis
TICAM2	Apoptosis
TIMM50	Apoptosis
TIMP3	Apoptosis
TLR3	Apoptosis
TLR4	Apoptosis
TM2D1	Apoptosis
TMBIM1	Apoptosis
TMBIM6	Apoptosis
TMC8	Apoptosis
TMEM102	Apoptosis
TMEM109	Apoptosis
TMEM117	Apoptosis
TMEM14A	Apoptosis
TMEM161A	Apoptosis
TNF	Apoptosis
TNFAIP3	Apoptosis
TNFRSF10A	Apoptosis
TNFRSF10B	Apoptosis
TNFRSF10C	Apoptosis
TNFRSF12A	Apoptosis
TNFRSF1A	Apoptosis
TNFRSF1B	Apoptosis
TNFRSF25	Apoptosis
TNFSF10	Apoptosis
TNFSF12	Apoptosis
TOPORS	Apoptosis
TP53	Apoptosis
TP53BP2	Apoptosis
TP63	Apoptosis
TP73	Apoptosis
TPD52L1	Apoptosis
TPT1	Apoptosis
TRADD	Apoptosis
TRAF1	Apoptosis
TRAF2	Apoptosis
TRAF7	Apoptosis
TRAP1	Apoptosis
TRIAP1	Apoptosis
TRIB3	Apoptosis
TRIM32	Apoptosis
TRIM39	Apoptosis
TXNDC12	Apoptosis
TYROBP	Apoptosis
UACA	Apoptosis
UBB	Apoptosis
UBE2K	Apoptosis
UBE4B	Apoptosis
UBQLN1	Apoptosis
UNC5B	Apoptosis
URI1	Apoptosis
USP28	Apoptosis
USP47	Apoptosis
VDAC2	Apoptosis
VNN1	Apoptosis
WDR35	Apoptosis
WNT4	Apoptosis
WWOX	Apoptosis
XBP1	Apoptosis
YAP1	Apoptosis
YWHAB	Apoptosis
YWHAE	Apoptosis
YWHAG	Apoptosis
YWHAH	Apoptosis
YWHAQ	Apoptosis
YWHAZ	Apoptosis
ZC3HC1	Apoptosis
ZDHHC3	Apoptosis
ZMYND11	Apoptosis
ZNF205	Apoptosis
ZNF385A	Apoptosis
ZNF385B	Apoptosis
ZNF622	Apoptosis
BAK1	Pyroptosis
BAX	Pyroptosis
CASP1	Pyroptosis
CASP3	Pyroptosis
CASP4	Pyroptosis
CASP5	Pyroptosis
CASP6	Pyroptosis
CASP8	Pyroptosis
CASP9	Pyroptosis
CHMP2A	Pyroptosis
CHMP2B	Pyroptosis
CHMP3	Pyroptosis
CHMP4A	Pyroptosis
CHMP4B	Pyroptosis
CHMP4C	Pyroptosis
CHMP6	Pyroptosis
CHMP7	Pyroptosis
CYCS	Pyroptosis
ELANE	Pyroptosis
GPX4	Pyroptosis
GSDMB	Pyroptosis
GSDMD	Pyroptosis
GSDME	Pyroptosis
GZMB	Pyroptosis
HMGB1	Pyroptosis
IL18	Pyroptosis
IL1A	Pyroptosis
IL1B	Pyroptosis
IRF1	Pyroptosis
IRF2	Pyroptosis
NLRC4	Pyroptosis
NLRP1	Pyroptosis
NLRP2	Pyroptosis
NLRP3	Pyroptosis
NLRP6	Pyroptosis
NOD1	Pyroptosis
PLCG1	Pyroptosis
PJVK	Pyroptosis
PRKACA	Pyroptosis
PYCARD	Pyroptosis
SCAF11	Pyroptosis
TNF	Pyroptosis
TP53	Pyroptosis
TP63	Pyroptosis
AIM2	Pyroptosis
GSDMA	Pyroptosis
IL6	Pyroptosis
NOD2	Pyroptosis
TIRAP	Pyroptosis
ABCC1	Ferroptosis
ACACA	Ferroptosis
ACO1	Ferroptosis
ACSF2	Ferroptosis
ACSL1	Ferroptosis
ACSL3	Ferroptosis
ACSL4	Ferroptosis
ACSL5	Ferroptosis
ACSL6	Ferroptosis
AIFM2	Ferroptosis
AKR1C1	Ferroptosis
AKR1C2	Ferroptosis
AKR1C3	Ferroptosis
ALOX12	Ferroptosis
ALOX15	Ferroptosis
ALOX5	Ferroptosis
ATG5	Ferroptosis
ATG7	Ferroptosis
BACH1	Ferroptosis
CARS	Ferroptosis
CBS	Ferroptosis
CD44	Ferroptosis
CHAC1	Ferroptosis
CISD1	Ferroptosis
CP	Ferroptosis
CRYAB	Ferroptosis
CS	Ferroptosis
CYBB	Ferroptosis
DPP4	Ferroptosis
EMC2	Ferroptosis
FADS2	Ferroptosis
FANCD2	Ferroptosis
FDFT1	Ferroptosis
FTH1	Ferroptosis
FTL	Ferroptosis
G6PD	Ferroptosis
GCLC	Ferroptosis
GCLM	Ferroptosis
GLS2	Ferroptosis
GOT1	Ferroptosis
GPX4	Ferroptosis
GSS	Ferroptosis
HMGCR	Ferroptosis
HMOX1	Ferroptosis
HSBP1	Ferroptosis
HSPB1	Ferroptosis
IREB2	Ferroptosis
KEAP1	Ferroptosis
LPCAT3	Ferroptosis
MAP1LC3A	Ferroptosis
MAP1LC3B	Ferroptosis
MAP1LC3C	Ferroptosis
MT1G	Ferroptosis
NCOA4	Ferroptosis
NFE2L2	Ferroptosis
NFS1	Ferroptosis
NOX1	Ferroptosis
NQO1	Ferroptosis
NRF2	Ferroptosis
OTUB1	Ferroptosis
PCBP1	Ferroptosis
PCBP2	Ferroptosis
PEBP1	Ferroptosis
PGD	Ferroptosis
PHKG2	Ferroptosis
PRNP	Ferroptosis
PROM2	Ferroptosis
PTGS2	Ferroptosis
RPL8	Ferroptosis
SAT1	Ferroptosis
SAT2	Ferroptosis
SLC11A2	Ferroptosis
SLC1A5	Ferroptosis
SLC39A14	Ferroptosis
SLC39A8	Ferroptosis
SLC3A2	Ferroptosis
SLC40A1	Ferroptosis
SLC7A11	Ferroptosis
SQLE	Ferroptosis
STEAP3	Ferroptosis
TF	Ferroptosis
TFRC	Ferroptosis
TP53	Ferroptosis
VDAC2	Ferroptosis
VDAC3	Ferroptosis
ZEB1	Ferroptosis
ABL1	Autophagy
ABL2	Autophagy
ACER2	Autophagy
ADRA1A	Autophagy
ADRB2	Autophagy
AKT1	Autophagy
AMBRA1	Autophagy
ATF6	Autophagy
ATG13	Autophagy
ATG14	Autophagy
ATG2A	Autophagy
ATG2B	Autophagy
ATG5	Autophagy
ATG7	Autophagy
ATM	Autophagy
ATP13A2	Autophagy
ATP6V0A1	Autophagy
ATP6V0A2	Autophagy
ATP6V0B	Autophagy
ATP6V0C	Autophagy
ATP6V0D1	Autophagy
ATP6V0D2	Autophagy
ATP6V0E1	Autophagy
ATP6V0E2	Autophagy
ATP6V1A	Autophagy
ATP6V1B1	Autophagy
ATP6V1B2	Autophagy
ATP6V1C1	Autophagy
ATP6V1C2	Autophagy
ATP6V1D	Autophagy
ATP6V1E1	Autophagy
ATP6V1E2	Autophagy
ATP6V1G1	Autophagy
ATP6V1G2	Autophagy
ATP6V1H	Autophagy
AUP1	Autophagy
BAD	Autophagy
BAG3	Autophagy
BCL2	Autophagy
BCL2L11	Autophagy
BECN1	Autophagy
BMF	Autophagy
BNIP3	Autophagy
BNIP3L	Autophagy
BOK	Autophagy
C9orf72	Autophagy
CALCOCO2	Autophagy
CAMKK2	Autophagy
CAPN1	Autophagy
CAPNS1	Autophagy
CASP1	Autophagy
CASP3	Autophagy
CDC37	Autophagy
CDK5	Autophagy
CDK5R1	Autophagy
CHMP4A	Autophagy
CHMP4B	Autophagy
CISD2	Autophagy
CLEC16A	Autophagy
CLN3	Autophagy
CLU	Autophagy
CSNK2A2	Autophagy
CTSA	Autophagy
CTTN	Autophagy
DAP	Autophagy
DAPK1	Autophagy
DAPK2	Autophagy
DAPK3	Autophagy
DAPL1	Autophagy
DCN	Autophagy
DDIT3	Autophagy
DDRGK1	Autophagy
DEPDC5	Autophagy
DHRSX	Autophagy
DNM1L	Autophagy
DRAM1	Autophagy
DRAM2	Autophagy
EEF1A1	Autophagy
EIF2AK4	Autophagy
EIF4G1	Autophagy
EIF4G2	Autophagy
EP300	Autophagy
EPM2A	Autophagy
ERCC4	Autophagy
ERN1	Autophagy
EXOC1	Autophagy
EXOC4	Autophagy
EXOC7	Autophagy
EXOC8	Autophagy
FBXL2	Autophagy
FBXO7	Autophagy
FBXW7	Autophagy
FEZ1	Autophagy
FEZ2	Autophagy
FLCN	Autophagy
FOXK1	Autophagy
FOXK2	Autophagy
FOXO1	Autophagy
FOXO3	Autophagy
FTH1	Autophagy
FTL	Autophagy
FYCO1	Autophagy
FZD5	Autophagy
GAPDH	Autophagy
GATA4	Autophagy
GBA	Autophagy
GFAP	Autophagy
GNAI3	Autophagy
GOLGA2	Autophagy
GPR137	Autophagy
GPR137B	Autophagy
GPSM1	Autophagy
GSK3A	Autophagy
GSK3B	Autophagy
HAX1	Autophagy
HDAC6	Autophagy
HERC1	Autophagy
HGF	Autophagy
HIF1A	Autophagy
HMGB1	Autophagy
HMOX1	Autophagy
HSP90AA1	Autophagy
HSPA8	Autophagy
HSPB1	Autophagy
HSPB8	Autophagy
HTR2B	Autophagy
HTRA2	Autophagy
HTT	Autophagy
HUWE1	Autophagy
IFI16	Autophagy
IFNG	Autophagy
IKBKG	Autophagy
IL10	Autophagy
IL10RA	Autophagy
IL4	Autophagy
ITPR1	Autophagy
KAT5	Autophagy
KAT8	Autophagy
KDM4A	Autophagy
KDR	Autophagy
KEAP1	Autophagy
KLHL22	Autophagy
KLHL3	Autophagy
LAMP1	Autophagy
LAMP2	Autophagy
LAMP3	Autophagy
LAMTOR1	Autophagy
LAMTOR2	Autophagy
LAMTOR3	Autophagy
LAMTOR4	Autophagy
LAMTOR5	Autophagy
LARP1	Autophagy
LEP	Autophagy
LEPR	Autophagy
LGALS8	Autophagy
LRRK2	Autophagy
LRSAM1	Autophagy
LZTS1	Autophagy
MAP1LC3A	Autophagy
MAP1LC3B	Autophagy
MAP1LC3C	Autophagy
MAP3K7	Autophagy
MAPK15	Autophagy
MAPK3	Autophagy
MAPK8	Autophagy
MAPT	Autophagy
MCL1	Autophagy
MEFV	Autophagy
MET	Autophagy
MFN2	Autophagy
MFSD8	Autophagy
MID2	Autophagy
MIR199A1	Autophagy
MLST8	Autophagy
MT3	Autophagy
MTDH	Autophagy
MTM1	Autophagy
MTMR3	Autophagy
MTMR4	Autophagy
MTMR8	Autophagy
MTMR9	Autophagy
MTOR	Autophagy
NCOA4	Autophagy
NEDD4	Autophagy
NLRP6	Autophagy
NOD1	Autophagy
NOD2	Autophagy
NPC1	Autophagy
NPRL2	Autophagy
NRBP2	Autophagy
NUPR1	Autophagy
OPTN	Autophagy
ORMDL3	Autophagy
OSBPL7	Autophagy
PAFAH1B2	Autophagy
PARK7	Autophagy
PHB2	Autophagy
PHF23	Autophagy
PIK3C2A	Autophagy
PIK3C3	Autophagy
PIK3CA	Autophagy
PIK3CB	Autophagy
PIK3R2	Autophagy
PIM2	Autophagy
PINK1	Autophagy
PIP4K2A	Autophagy
PIP4K2B	Autophagy
PIP4K2C	Autophagy
PJVK	Autophagy
PLEKHF1	Autophagy
PLK2	Autophagy
PLK3	Autophagy
POLDIP2	Autophagy
PRKAA1	Autophagy
PRKAA2	Autophagy
PRKAB1	Autophagy
PRKAB2	Autophagy
PRKACA	Autophagy
PRKAG1	Autophagy
PRKAG2	Autophagy
PRKAG3	Autophagy
PRKD1	Autophagy
PRKN	Autophagy
PSAP	Autophagy
PTPN22	Autophagy
PYCARD	Autophagy
QSOX1	Autophagy
RAB39B	Autophagy
RAB3GAP1	Autophagy
RAB3GAP2	Autophagy
RAB7A	Autophagy
RAB8A	Autophagy
RALB	Autophagy
RASIP1	Autophagy
RB1CC1	Autophagy
RHEB	Autophagy
RIPK2	Autophagy
RNF152	Autophagy
RNF41	Autophagy
RNF5	Autophagy
ROCK1	Autophagy
RPTOR	Autophagy
RRAGA	Autophagy
RRAGB	Autophagy
RRAGC	Autophagy
RRAGD	Autophagy
RUBCN	Autophagy
SCFD1	Autophagy
SCOC	Autophagy
SEC22B	Autophagy
SESN1	Autophagy
SESN2	Autophagy
SESN3	Autophagy
SH3BP4	Autophagy
SH3GLB1	Autophagy
SIRT1	Autophagy
SIRT2	Autophagy
SLC38A9	Autophagy
SMCR8	Autophagy
SMG1	Autophagy
SNCA	Autophagy
SNRNP70	Autophagy
SNX32	Autophagy
SNX5	Autophagy
SNX6	Autophagy
SOGA1	Autophagy
SOGA3	Autophagy
SPTLC1	Autophagy
SPTLC2	Autophagy
SQSTM1	Autophagy
SREBF1	Autophagy
SREBF2	Autophagy
STAT3	Autophagy
STBD1	Autophagy
STK11	Autophagy
STUB1	Autophagy
SUPT5H	Autophagy
SVIP	Autophagy
SYNPO2	Autophagy
TAB2	Autophagy
TAB3	Autophagy
TBC1D14	Autophagy
TBC1D25	Autophagy
TBK1	Autophagy
TEX264	Autophagy
TFEB	Autophagy
TICAM1	Autophagy
TLK2	Autophagy
TMEM150A	Autophagy
TMEM150B	Autophagy
TMEM150C	Autophagy
TMEM39A	Autophagy
TMEM39B	Autophagy
TMEM59	Autophagy
TOMM7	Autophagy
TP53	Autophagy
TP53INP1	Autophagy
TP53INP2	Autophagy
TPCN1	Autophagy
TPCN2	Autophagy
TREM2	Autophagy
TRIB3	Autophagy
TRIM13	Autophagy
TRIM14	Autophagy
TRIM21	Autophagy
TRIM22	Autophagy
TRIM27	Autophagy
TRIM34	Autophagy
TRIM38	Autophagy
TRIM5	Autophagy
TRIM6	Autophagy
TRIM65	Autophagy
TRIM68	Autophagy
TRIM8	Autophagy
TSC1	Autophagy
TSC2	Autophagy
TSPO	Autophagy
UBA5	Autophagy
UBQLN1	Autophagy
UBQLN2	Autophagy
UBQLN4	Autophagy
UCHL1	Autophagy
UFC1	Autophagy
UFL1	Autophagy
UFM1	Autophagy
ULK1	Autophagy
USP10	Autophagy
USP13	Autophagy
USP30	Autophagy
USP33	Autophagy
USP36	Autophagy
UVRAG	Autophagy
VDAC1	Autophagy
VPS13C	Autophagy
VPS13D	Autophagy
VPS26A	Autophagy
VPS26B	Autophagy
VPS35	Autophagy
WAC	Autophagy
WDFY3	Autophagy
WDR24	Autophagy
WDR41	Autophagy
WDR6	Autophagy
WDR81	Autophagy
WIPI2	Autophagy
ZC3H12A	Autophagy
ZKSCAN3	Autophagy
ZMPSTE24	Autophagy
GLUD1	Necroptosis
GLUD2	Necroptosis
ALOX15	Necroptosis
FTH1	Necroptosis
CAPN1	Necroptosis
CASP1	Necroptosis
BAX	Necroptosis
BCL2	Necroptosis
FADD	Necroptosis
RIPK1	Necroptosis
TNF	Necroptosis
TNFRSF1A	Necroptosis
TRADD	Necroptosis
TRAF2	Necroptosis
PPIA	Necroptosis
CAPN2	Necroptosis
IL1A	Necroptosis
CASP8	Necroptosis
JAK2	Necroptosis
IL1B	Necroptosis
IFNG	Necroptosis
STAT3	Necroptosis
IRF9	Necroptosis
TNFSF10	Necroptosis
TNFRSF10A	Necroptosis
TNFRSF10B	Necroptosis
CFLAR	Necroptosis
XIAP	Necroptosis
BID	Necroptosis
AIFM1	Necroptosis
TRPM7	Necroptosis
IFNAR1	Necroptosis
IFNAR2	Necroptosis
IFNGR1	Necroptosis
IFNGR2	Necroptosis
TLR3	Necroptosis
VDAC1	Necroptosis
PPID	Necroptosis
CYLD	Necroptosis
RIPK3	Necroptosis
MLKL	Necroptosis
TRAF5	Necroptosis
TLR4	Necroptosis
RBCK1	Necroptosis
HMGB1	Necroptosis
JAK1	Necroptosis
JAK3	Necroptosis
TYK2	Necroptosis
STAT1	Necroptosis
STAT2	Necroptosis
STAT4	Necroptosis
STAT5A	Necroptosis
STAT5B	Necroptosis
STAT6	Necroptosis
TNFAIP3	Necroptosis
RNF31	Necroptosis
CHMP2A	Necroptosis
CHMP2B	Necroptosis
CHMP4A	Necroptosis
CHMP4B	Necroptosis
CHMP6	Necroptosis
CHMP5	Necroptosis
SMPD1	Necroptosis
PYCARD	Necroptosis
NLRP3	Necroptosis
ZBP1	Necroptosis
IL33	Necroptosis
FTL	Necroptosis
SQSTM1	Necroptosis
VDAC2	Necroptosis
VDAC3	Necroptosis
CHMP7	Necroptosis
PGAM5	Necroptosis
BIRC2	Necroptosis
BIRC3	Necroptosis
EIF2AK2	Necroptosis
DNM1L	Necroptosis
SPATA2	Necroptosis
FAF1	Necroptosis
SHARPIN	Necroptosis
USP21	Necroptosis
PARP1	Necroptosis
CHMP4C	Necroptosis
NFE2L2	Cuproptosis
NLRP3	Cuproptosis
ATP7B	Cuproptosis
ATP7A	Cuproptosis
SLC31A1	Cuproptosis
FDX1	Cuproptosis
LIAS	Cuproptosis
LIPT1	Cuproptosis
LIPT2	Cuproptosis
DLD	Cuproptosis
DLAT	Cuproptosis
PDHA1	Cuproptosis
PDHB	Cuproptosis
MTF1	Cuproptosis
GLS	Cuproptosis
CDKN2A	Cuproptosis
DBT	Cuproptosis
GCSH	Cuproptosis
DLST	Cuproptosis
MIF	Parthanatos
AIFM1	Parthanatos
RNF146	Parthanatos
ADPRHL2	Parthanatos
OGG1	Parthanatos
ATG5	Entoticcelldeath
ATG7	Entoticcelldeath
BECN1	Entoticcelldeath
CDC42	Entoticcelldeath
CDH1	Entoticcelldeath
CTNNA1	Entoticcelldeath
CYBB	Entoticcelldeath
MYH14	Entoticcelldeath
RHOA	Entoticcelldeath
RNF146	Entoticcelldeath
RUBCN	Entoticcelldeath
UVRAG	Entoticcelldeath
ELANE	Netoticcelldeath
MMP1	Netoticcelldeath
MPO	Netoticcelldeath
MIA	Netoticcelldeath
ABCA2	Lysosome-dependentcelldeath
ABCB9	Lysosome-dependentcelldeath
ACP2	Lysosome-dependentcelldeath
ACP5	Lysosome-dependentcelldeath
AGA	Lysosome-dependentcelldeath
AP1B1	Lysosome-dependentcelldeath
AP1G1	Lysosome-dependentcelldeath
AP1M1	Lysosome-dependentcelldeath
AP1S1	Lysosome-dependentcelldeath
AP1S2	Lysosome-dependentcelldeath
AP1S3	Lysosome-dependentcelldeath
AP3B1	Lysosome-dependentcelldeath
AP3B2	Lysosome-dependentcelldeath
AP3D1	Lysosome-dependentcelldeath
AP3M1	Lysosome-dependentcelldeath
AP3M2	Lysosome-dependentcelldeath
AP3S1	Lysosome-dependentcelldeath
AP3S2	Lysosome-dependentcelldeath
AP4B1	Lysosome-dependentcelldeath
AP4E1	Lysosome-dependentcelldeath
AP4M1	Lysosome-dependentcelldeath
AP4S1	Lysosome-dependentcelldeath
ARF1	Lysosome-dependentcelldeath
ARL8B	Lysosome-dependentcelldeath
ARSA	Lysosome-dependentcelldeath
ARSB	Lysosome-dependentcelldeath
ARSG	Lysosome-dependentcelldeath
ASAH1	Lysosome-dependentcelldeath
ATP13A2	Lysosome-dependentcelldeath
ATP6AP1	Lysosome-dependentcelldeath
ATP6V0A1	Lysosome-dependentcelldeath
ATP6V0A2	Lysosome-dependentcelldeath
ATP6V0B	Lysosome-dependentcelldeath
ATP6V0C	Lysosome-dependentcelldeath
ATP6V0D1	Lysosome-dependentcelldeath
ATP6V0D2	Lysosome-dependentcelldeath
ATP6V1H	Lysosome-dependentcelldeath
BLOC1S1	Lysosome-dependentcelldeath
BLOC1S2	Lysosome-dependentcelldeath
BTK	Lysosome-dependentcelldeath
C12orf4	Lysosome-dependentcelldeath
CBL	Lysosome-dependentcelldeath
CD164	Lysosome-dependentcelldeath
CD300A	Lysosome-dependentcelldeath
CD63	Lysosome-dependentcelldeath
CD68	Lysosome-dependentcelldeath
CD84	Lysosome-dependentcelldeath
CLN3	Lysosome-dependentcelldeath
CLN5	Lysosome-dependentcelldeath
CLTA	Lysosome-dependentcelldeath
CLTB	Lysosome-dependentcelldeath
CLTC	Lysosome-dependentcelldeath
CLTCL1	Lysosome-dependentcelldeath
CLU	Lysosome-dependentcelldeath
CTNS	Lysosome-dependentcelldeath
CTSA	Lysosome-dependentcelldeath
CTSB	Lysosome-dependentcelldeath
CTSC	Lysosome-dependentcelldeath
CTSD	Lysosome-dependentcelldeath
CTSF	Lysosome-dependentcelldeath
CTSG	Lysosome-dependentcelldeath
CTSH	Lysosome-dependentcelldeath
CTSK	Lysosome-dependentcelldeath
CTSO	Lysosome-dependentcelldeath
CTSS	Lysosome-dependentcelldeath
CTSW	Lysosome-dependentcelldeath
CTSZ	Lysosome-dependentcelldeath
DEF8	Lysosome-dependentcelldeath
DNASE2	Lysosome-dependentcelldeath
ENTPD4	Lysosome-dependentcelldeath
FAM98A	Lysosome-dependentcelldeath
FER	Lysosome-dependentcelldeath
FES	Lysosome-dependentcelldeath
FGR	Lysosome-dependentcelldeath
FLCN	Lysosome-dependentcelldeath
FOXF1	Lysosome-dependentcelldeath
FTH1	Lysosome-dependentcelldeath
FTL	Lysosome-dependentcelldeath
FUCA1	Lysosome-dependentcelldeath
GAA	Lysosome-dependentcelldeath
GAB2	Lysosome-dependentcelldeath
GALC	Lysosome-dependentcelldeath
GALNS	Lysosome-dependentcelldeath
GATA2	Lysosome-dependentcelldeath
GBA	Lysosome-dependentcelldeath
GCC2	Lysosome-dependentcelldeath
GGA1	Lysosome-dependentcelldeath
GGA2	Lysosome-dependentcelldeath
GGA3	Lysosome-dependentcelldeath
GLA	Lysosome-dependentcelldeath
GLB1	Lysosome-dependentcelldeath
GM2A	Lysosome-dependentcelldeath
GNPTAB	Lysosome-dependentcelldeath
GNPTG	Lysosome-dependentcelldeath
GNS	Lysosome-dependentcelldeath
GUSB	Lysosome-dependentcelldeath
HDAC6	Lysosome-dependentcelldeath
HEXA	Lysosome-dependentcelldeath
HEXB	Lysosome-dependentcelldeath
HGS	Lysosome-dependentcelldeath
HGSNAT	Lysosome-dependentcelldeath
HMOX1	Lysosome-dependentcelldeath
HPS6	Lysosome-dependentcelldeath
HSPA8	Lysosome-dependentcelldeath
HYAL1	Lysosome-dependentcelldeath
IDS	Lysosome-dependentcelldeath
IDUA	Lysosome-dependentcelldeath
IGF2R	Lysosome-dependentcelldeath
IL13RA2	Lysosome-dependentcelldeath
IL4	Lysosome-dependentcelldeath
IL4R	Lysosome-dependentcelldeath
KIF1B	Lysosome-dependentcelldeath
KIT	Lysosome-dependentcelldeath
KXD1	Lysosome-dependentcelldeath
LAMP1	Lysosome-dependentcelldeath
LAMP2	Lysosome-dependentcelldeath
LAMP3	Lysosome-dependentcelldeath
LAMTOR1	Lysosome-dependentcelldeath
LAPTM4A	Lysosome-dependentcelldeath
LAPTM4B	Lysosome-dependentcelldeath
LAPTM5	Lysosome-dependentcelldeath
LAT	Lysosome-dependentcelldeath
LAT2	Lysosome-dependentcelldeath
LGALS9	Lysosome-dependentcelldeath
LGMN	Lysosome-dependentcelldeath
LIPA	Lysosome-dependentcelldeath
LRRK2	Lysosome-dependentcelldeath
LYN	Lysosome-dependentcelldeath
M6PR	Lysosome-dependentcelldeath
MAN2B1	Lysosome-dependentcelldeath
MANBA	Lysosome-dependentcelldeath
MAP1LC3A	Lysosome-dependentcelldeath
MAP6	Lysosome-dependentcelldeath
MCOLN1	Lysosome-dependentcelldeath
MFSD8	Lysosome-dependentcelldeath
MILR1	Lysosome-dependentcelldeath
MT3	Lysosome-dependentcelldeath
MYH9	Lysosome-dependentcelldeath
NAGA	Lysosome-dependentcelldeath
NAGLU	Lysosome-dependentcelldeath
NAGPA	Lysosome-dependentcelldeath
NAPSA	Lysosome-dependentcelldeath
NCOA4	Lysosome-dependentcelldeath
NDEL1	Lysosome-dependentcelldeath
NEDD4	Lysosome-dependentcelldeath
NEU1	Lysosome-dependentcelldeath
NPC1	Lysosome-dependentcelldeath
NPC2	Lysosome-dependentcelldeath
NR4A3	Lysosome-dependentcelldeath
PDPK1	Lysosome-dependentcelldeath
PIK3C3	Lysosome-dependentcelldeath
PIK3CD	Lysosome-dependentcelldeath
PIK3CG	Lysosome-dependentcelldeath
PIP4K2A	Lysosome-dependentcelldeath
PIP4K2B	Lysosome-dependentcelldeath
PLA2G15	Lysosome-dependentcelldeath
PLEKHM1	Lysosome-dependentcelldeath
PLEKHM2	Lysosome-dependentcelldeath
PPT1	Lysosome-dependentcelldeath
PPT2	Lysosome-dependentcelldeath
PSAP	Lysosome-dependentcelldeath
PTGDR	Lysosome-dependentcelldeath
PTGDS	Lysosome-dependentcelldeath
RAB34	Lysosome-dependentcelldeath
RAB3A	Lysosome-dependentcelldeath
RAB7A	Lysosome-dependentcelldeath
RAC2	Lysosome-dependentcelldeath
S100A13	Lysosome-dependentcelldeath
SCARB2	Lysosome-dependentcelldeath
SGSH	Lysosome-dependentcelldeath
SLC11A1	Lysosome-dependentcelldeath
SLC11A2	Lysosome-dependentcelldeath
SLC17A5	Lysosome-dependentcelldeath
SMPD1	Lysosome-dependentcelldeath
SNAP23	Lysosome-dependentcelldeath
SNAPIN	Lysosome-dependentcelldeath
SNX16	Lysosome-dependentcelldeath
SNX4	Lysosome-dependentcelldeath
SORL1	Lysosome-dependentcelldeath
SORT1	Lysosome-dependentcelldeath
SPAG9	Lysosome-dependentcelldeath
SPHK2	Lysosome-dependentcelldeath
SQSTM1	Lysosome-dependentcelldeath
STXBP1	Lysosome-dependentcelldeath
STXBP2	Lysosome-dependentcelldeath
SUMF1	Lysosome-dependentcelldeath
SYK	Lysosome-dependentcelldeath
SYTL4	Lysosome-dependentcelldeath
TCIRG1	Lysosome-dependentcelldeath
TFEB	Lysosome-dependentcelldeath
TMEM106B	Lysosome-dependentcelldeath
TPP1	Lysosome-dependentcelldeath
UNC13D	Lysosome-dependentcelldeath
VAMP7	Lysosome-dependentcelldeath
VAMP8	Lysosome-dependentcelldeath
VPS33A	Lysosome-dependentcelldeath
VPS33B	Lysosome-dependentcelldeath
VPS4A	Lysosome-dependentcelldeath
WASH3P	Lysosome-dependentcelldeath
ZFYVE16	Lysosome-dependentcelldeath
IKBKB	Alkaliptosis
NFKB1	Alkaliptosis
CA9	Alkaliptosis
CHUK	Alkaliptosis
IKBKG	Alkaliptosis
RELA	Alkaliptosis
PGAM5	Oxeiptosis
KEAP1	Oxeiptosis
AIFM1	Oxeiptosis
NRF2	Oxeiptosis
MYD88	NETosis
TLR2	NETosis
PRKCA	NETosis
PRKCZ	NETosis
NOX4	NETosis
NOX1	NETosis
CTSG	NETosis
ELANE	NETosis
MPO	NETosis
GSDMD	NETosis
CXCL1	NETosis
PLA2G7	NETosis
CXCL8	NETosis
CDK6	NETosis
HMGB1	NETosis
MMP9	NETosis
AGER	NETosis
TGFB1	NETosis
ATG5	Immunogenic cell death
BAX	Immunogenic cell death
CALR	Immunogenic cell death
CASP1	Immunogenic cell death
CASP8	Immunogenic cell death
CD4	Immunogenic cell death
CD8A	Immunogenic cell death
CD8B	Immunogenic cell death
CXCR3	Immunogenic cell death
EIF2AK3	Immunogenic cell death
ENTPD1	Immunogenic cell death
FOXP3	Immunogenic cell death
HMGB1	Immunogenic cell death
HSP90AA1	Immunogenic cell death
IFNB1	Immunogenic cell death
IFNG	Immunogenic cell death
IFNGR1	Immunogenic cell death
IL10	Immunogenic cell death
IL17A	Immunogenic cell death
IL17RA	Immunogenic cell death
IL1B	Immunogenic cell death
IL1R1	Immunogenic cell death
IL6	Immunogenic cell death
LY96	Immunogenic cell death
MYD88	Immunogenic cell death
NLRP3	Immunogenic cell death
NT5E	Immunogenic cell death
P2RX7	Immunogenic cell death
PDIA3	Immunogenic cell death
PIK3CA	Immunogenic cell death
PRF1	Immunogenic cell death
TLR4	Immunogenic cell death
TNF	Immunogenic cell death
BRMS1	Anoikis
PTK2	Anoikis
NTRK2	Anoikis
BCL2L11	Anoikis
SRC	Anoikis
CAV1	Anoikis
AKT1	Anoikis
ITGB1	Anoikis
EGFR	Anoikis
BCL2	Anoikis
CASP8	Anoikis
SIK1	Anoikis
PTRH2	Anoikis
STAT3	Anoikis
TLE1	Anoikis
DAPK2	Anoikis
CTNNB1	Anoikis
ZNF304	Anoikis
MAPK1	Anoikis
BMF	Anoikis
ITGA5	Anoikis
TP53	Anoikis
MCL1	Anoikis
BCL2L1	Anoikis
CASP3	Anoikis
CDH1	Anoikis
BAD	Anoikis
PIK3CA	Anoikis
PAK1	Anoikis
ITGAV	Anoikis
FN1	Anoikis
MAPK3	Anoikis
PTGS2	Anoikis
BAX	Anoikis
BCAR1	Anoikis
PTEN	Anoikis
ERBB2	Anoikis
ANGPTL4	Anoikis
PDK4	Anoikis
CYCS	Anoikis
BRAF	Anoikis
YAP1	Anoikis
ANKRD13C	Anoikis
ITGA2	Anoikis
ANXA5	Anoikis
BIRC5	Anoikis
MTOR	Anoikis
TIMP1	Anoikis
BDNF	Anoikis
CSPG4	Anoikis
BSG	Anoikis
AKT2	Anoikis
STK11	Anoikis
IGF1	Anoikis
IGF1R	Anoikis
ITGA6	Anoikis
ILK	Anoikis
CFLAR	Anoikis
RHOA	Anoikis
HIF1A	Anoikis
DAP3	Anoikis
MYBBP1A	Anoikis
ITGA3	Anoikis
PTK2B	Anoikis
CCND1	Anoikis
CTTN	Anoikis
CALR	Anoikis
ATF4	Anoikis
CDCP1	Anoikis
PLAUR	Anoikis
SKP2	Anoikis
CHEK2	Anoikis
HGF	Anoikis
E2F1	Anoikis
EGF	Anoikis
PIK3CG	Anoikis
ITGB4	Anoikis
DAPK1	Anoikis
MAPK8	Anoikis
PIK3R1	Anoikis
PIK3R3	Anoikis
MAP2K1	Anoikis
CXCL12	Anoikis
LGALS3	Anoikis
BAK1	Anoikis
ABHD4	Anoikis
CD44	Anoikis
ITGA4	Anoikis
FADD	Anoikis
PHLDA2	Anoikis
TGFB1	Anoikis
HMCN1	Anoikis
MMP2	Anoikis
CEBPB	Anoikis
CDKN3	Anoikis
CBL	Anoikis
CASP9	Anoikis
SFN	Anoikis
MTDH	Anoikis
PRKCA	Anoikis
TNFRSF10B	Anoikis
CXCL8	Anoikis
AR	Anoikis
CDKN2A	Anoikis
CPT1A	Anoikis
PIK3CB	Anoikis
CLDN1	Anoikis
CDKN1A	Anoikis
CDKN1B	Anoikis
KLF12	Anoikis
NTRK1	Anoikis
PLAU	Anoikis
MYC	Anoikis
SMAD4	Anoikis
PLK1	Anoikis
MUC1	Anoikis
LGALS1	Anoikis
PYCARD	Anoikis
SESN2	Anoikis
ITGB3	Anoikis
KRAS	Anoikis
THBS1	Anoikis
BID	Anoikis
HRAS	Anoikis
CDK11B	Anoikis
CDK11A	Anoikis
XIAP	Anoikis
PPARG	Anoikis
IL6	Anoikis
CCR7	Anoikis
MSLN	Anoikis
RAC1	Anoikis
BIRC3	Anoikis
NOTCH1	Anoikis
RHOG	Anoikis
CCAR2	Anoikis
NQO1	Anoikis
MMP13	Anoikis
FAS	Anoikis
MTA1	Anoikis
MYO5A	Anoikis
EDA2R	Anoikis
MMP9	Anoikis
ABL1	Anoikis
MAPK11	Anoikis
SOD2	Anoikis
PTHLH	Anoikis
PDGFB	Anoikis
GLI2	Anoikis
EZH2	Anoikis
RIPK1	Anoikis
CXCR4	Anoikis
HMGA1	Anoikis
SIK2	Anoikis
TNFSF10	Anoikis
ANGPTL2	Anoikis
S100A4	Anoikis
NTF3	Anoikis
ETV4	Anoikis
MIR21	Anoikis
HTRA1	Anoikis
LATS1	Anoikis
EIF2AK3	Anoikis
LAMC2	Anoikis
LAMA3	Anoikis
LAMB3	Anoikis
CDH2	Anoikis
CSNK2A1	Anoikis
EDIL3	Anoikis
ZEB2	Anoikis
TLN1	Anoikis
EPHA2	Anoikis
SIRT3	Anoikis
OLFM3	Anoikis
CLU	Anoikis
CPEB2	Anoikis
NAT1	Anoikis
TSG101	Anoikis
SERPINA1	Anoikis
AKT3	Anoikis
RELA	Anoikis
TNFRSF1A	Anoikis
FASLG	Anoikis
ITGA8	Anoikis
NOX4	Anoikis
PBK	Anoikis
SATB1	Anoikis
CD63	Anoikis
EEF1A1	Anoikis
LTB4R2	Anoikis
MAVS	Anoikis
HRC	Anoikis
RHOB	Anoikis
PPP1R13B	Anoikis
MET	Anoikis
RAF1	Anoikis
PARP1	Anoikis
PRKCQ	Anoikis
BRCA2	Anoikis
RB1	Anoikis
SP1	Anoikis
HAVCR2	Anoikis
DOCK1	Anoikis
VTN	Anoikis
INHBB	Anoikis
PDCD4	Anoikis
PRPF4B	Anoikis
RANBP9	Anoikis
SESN1	Anoikis
SESN3	Anoikis
CD24	Anoikis
ZBTB7A	Anoikis
ELANE	Anoikis
KDR	Anoikis
MDM2	Anoikis
NFE2L2	Anoikis
ZEB1	Anoikis
KL	Anoikis
PRKCI	Anoikis
CRYAB	Anoikis
EPHB6	Anoikis
FGF2	Anoikis
HK2	Anoikis
LTF	Anoikis
IQGAP1	Anoikis
MGAT5	Anoikis
SDCBP	Anoikis
ABHD2	Anoikis
PDGFRB	Anoikis
PLAT	Anoikis
TLR3	Anoikis
NRAS	Anoikis
ROCK1	Anoikis
PAK4	Anoikis
VEGFA	Anoikis
CASP10	Anoikis
PIN1	Anoikis
IL1RAP	Anoikis
UBE2C	Anoikis
YWHAZ	Anoikis
TWIST1	Anoikis
BMP6	Anoikis
BNIP3L	Anoikis
ELK1	Anoikis
KDM3A	Anoikis
PRDX4	Anoikis
BNIP3	Anoikis
LMO3	Anoikis
ZNF32	Anoikis
TUBB3	Anoikis
HSP90B1	Anoikis
SLC2A1	Anoikis
HMOX1	Anoikis
PTPN11	Anoikis
PRKACA	Anoikis
PAK3	Anoikis
CD36	Anoikis
PIK3R2	Anoikis
PPP2CA	Anoikis
CASP6	Anoikis
CDH3	Anoikis
EEF2K	Anoikis
LRP1	Anoikis
PAK2	Anoikis
PTK6	Anoikis
LPAR1	Anoikis
TCF7L2	Anoikis
CEACAM1	Anoikis
GLO1	Anoikis
IL17A	Anoikis
RBL2	Anoikis
SIRPA	Anoikis
TRAF2	Anoikis
ADCY10	Anoikis
VPS37A	Anoikis
TNFRSF12A	Anoikis
APOBEC3G	Anoikis
BAG1	Anoikis
COL13A1	Anoikis
RAD9A	Anoikis
IFI27	Anoikis
MEGF11	Anoikis
ITPRIP	Anoikis
BCL2L15	Anoikis
SNAI2	Anoikis
PTPN1	Anoikis
NOTCH3	Anoikis
GLUD1	Anoikis
SIRT1	Anoikis
FASN	Anoikis
MYH9	Anoikis
RPS6KB1	Anoikis
TPM1	Anoikis
PPP2R1A	Anoikis
COL4A2	Anoikis
CTNND1	Anoikis
CD151	Anoikis
MMP11	Anoikis
ARHGEF7	Anoikis
PPP2R2A	Anoikis
SEMA7A	Anoikis
PPP2R5A	Anoikis
BST2	Anoikis
PPP2R2D	Anoikis
SHC1	Anoikis
CAMK2B	Paraptosis
MARK4	Paraptosis
SSTR5	Paraptosis
USP10	Paraptosis
PRKAG3	Paraptosis
NT5C	Paraptosis
SSTR3	Paraptosis
HSPB8	Paraptosis
CDK4	Paraptosis
UQCRC1	Paraptosis
TNK2	Paraptosis
RNF181	Paraptosis
MKNK2	Paraptosis
MYLK	Paraptosis
CTDSP2	Paraptosis
LCK	Paraptosis
LPAR1	Paraptosis
PI4KB	Paraptosis
DSTYK	Paraptosis
CFD	Paraptosis
PPP3CA	Paraptosis
CDKN3	Paraptosis
GPR153	Paraptosis
DDIT3	Paraptosis
MAPK8	Paraptosis
MAP2K2	Paraptosis
MAPK1	Paraptosis
MAPK14	Paraptosis
IGF1R	Paraptosis
PDCD6IP	Paraptosis
CASP9	Paraptosis
ERN1	Paraptosis
ATF6	Paraptosis
XBP1	Paraptosis
AKT1	Paraptosis
EIF2S1	Paraptosis
HSPA5	Paraptosis
CASP4	Paraptosis
CASP3	Paraptosis
CASP7	Paraptosis
ITPR3	Paraptosis
RYR1	Paraptosis
RYR2	Paraptosis
MCU	Paraptosis
TNFRSF19	Paraptosis
PDCD5	Paraptosis
CSF1	Paraptosis
TP53	Paraptosis
NFKB1	Paraptosis
PEBP1	Paraptosis
PHB	Paraptosis
CSNK2A1	Methuosis
RAC1	Methuosis
ARF6	Methuosis
GIT1	Methuosis
MTOR	Methuosis
MET	Methuosis
PFKFB3	Methuosis
MIR199A1	Methuosis
AR	Entosis
TP53	Entosis
ROCK1	Entosis
PCK2	Entosis
TNFSF10	Entosis
MTUS2	Entosis
AURKA	Entosis
KIF2C	Entosis
RHOA	Entosis
MTOR	Entosis
EZR	Entosis
GZMB	Entosis
PTK2	Entosis
DIAPH1	Entosis
LPAR2	Entosis
MAP1LC3A	Entosis
PIKFYVE	Entosis
CTTN	Entosis
MCOLN1	Entosis
FOXO1	Entosis
CTNNA1	Entosis
CXCL8	Entosis
